# Supplementary material for: LIMK2-1 Is a Phosphorylation-Dependent Inhibitor of Protein Phosphatase-1 Catalytic Subunit and Myosin Phosphatase Holoenzyme
Source: Int J Mol Sci. 2025 Jul 30;26(15):7347. doi: 10.3390/ijms26157347 (PMC12347249; doi:10.3390/ijms26157347)
Supplement: Supplementary file 1 [file ijms-26-07347-s001.zip]

Archive with 1 entries (1 files):
- ijms-3767940-supplementary.pdf
